# Supplementary material for: Enhanced Filtration Efficiency of Natural Materials with the Addition of Electrospun Poly(vinylidene fluoride-co-hexafluoropropylene) Fibres
Source: Materials (Basel). 2023 Mar 14;16(6):2314. doi: 10.3390/ma16062314 (PMC10054789; doi:10.3390/ma16062314)
Supplement: Supplementary file 1 [file materials-16-02314-s001.zip]

Archive with 1 entries (1 files):
- materials-2194618-supplementary.pdf
